# Supplementary material for: Host Factor Interaction Networks Identified by Integrative Bioinformatics Analysis Reveals Therapeutic Implications in COPD Patients With COVID-19
Source: Front Pharmacol. 2021 Dec 23;12:718874. doi: 10.3389/fphar.2021.718874 (PMC8733735; doi:10.3389/fphar.2021.718874)
Supplement: Supplementary file 1 [file DataSheet1.zip]

Archive with 4 entries (3 files):
- Supplementary Material/
- Supplementary Material/Supplementary Table S1_Gene Source.docx
- Supplementary Material/Supplementary Table S2_ TF-gene interaction.docx
- Supplementary Material/Supplementary Table S3_ Gene-miRNA interaction.docx
